# Supplementary material for: The effectiveness of Evodia rutaecarpa hot compress on the recovery of gastrointestinal function after laparoscopic surgery for colorectal cancer: A propensity score-matched retrospective cohort study
Source: PLoS One. 2025 Feb 20;20(2):e0303951. doi: 10.1371/journal.pone.0303951 (PMC11841865; doi:10.1371/journal.pone.0303951)
Supplement: S1 Raw data — (XLSX) [file pone.0303951.s008.xlsx]

## Sheet: Sheet1
Code	Surgical Site	Tumor-staging	HCGD	Intestinal stoma	Gender	CLD	Anemia	Hypoproteinemia	HAS	Diabetes	Hypertension	Hyperlipidemia	HHD	Smoking History	Drinking History	Age	BMI	Intraoperative Hemorrhage_ml	Operative Time_h	ER	NEBS	Hospital Costs_CNY	Length of Hospital Stay_d	TFPE_d	TFPD_d	TRNBSAS_d	TFFFAS_d	TFSFAS_d,	Postoperative Complications
2	2	2	0	0	2	0	0	0	1	1	1	1	1	0	0	65	25.4438	50	3.33333	1	21	84037.4	18	1.64097	1.64097	4.60694	4.61528	7.70764	0
3	2	3	1	0	2	1	0	0	1	1	0	1	0	0	0	71	20.5442	100	5.36667	1	22	75488.9	20	6.71875	11.7271	11.7271	6.75694	8.77292	0
4	1	1	1	0	1	1	0	0	1	0	0	0	0	1	1	57	27.3797	100	5.66667	0	0	78245.4	17	2.74653	2.74653	4.74375	4.79861	6.80556	0
5	2	3	1	1	1	0	0	0	1	0	0	0	0	1	0	61	17.6327	20	1.43333	1	7	33892.2	9	0.726389	1.69028	2.70972	1.65972	2.68958	0
6	2	2	1	1	1	0	0	0	0	1	0	1	1	0	0	58	26.2222	100	5.45	1	16	84293.5	15	6.74306	0.729167	4.73472	3.74722	6.775	0
7	2	4	1	1	1	1	1	1	0	0	1	0	1	1	1	61	17.9931	150	5.05	1	13	75448	11	3.53819	1.52431	4.53472	3.54167	5.60278	0
8	2	2	1	1	1	0	0	0	1	0	1	0	0	0	0	66	25.4055	200	6	0	0	95401.4	16	7.79167	1.78958	7.79167	8.71111	10.7826	1
9	2	4	0	1	1	0	0	0	0	0	0	0	0	0	0	61	26.398	150	5.23333	1	21	81634.7	17	2.50903	4.54097	9.42639	4.54583	6.53681	0
10	1	3	1	0	2	0	0	0	1	0	0	0	0	0	0	60	15.1111	50	3.58333	1	21	59163.3	11	3.67847	6.68264	6.68264	4.775	7.75556	0
11	2	2	0	0	2	0	0	0	0	0	0	1	1	0	0	64	22.2837	80	3.91667	1	15	70550.4	14	2.80903	3.82639	4.98264	3.88958	4.80903	0
12	1	3	0	0	1	0	0	0	0	0	0	0	1	0	0	65	20.0184	80	2.53333	1	16	62992	17	2.85764	6.84097	4.86667	4.92778	7.90625	0
13	2	3	0	0	2	0	1	0	0	0	0	0	1	0	0	43	20	200	4.5	1	17	70862.6	15	2.60764	3.63264	6.62292	3.65486	6.64167	0
14	2	3	1	0	2	0	0	0	1	0	0	0	0	0	0	59	28.5156	100	3.25	0	0	66224.8	15	2.46875	6.44167	6.44167	3.72292	6.46389	0
15	1	2	1	0	1	0	0	0	0	0	1	0	0	1	0	61	23.8751	150	5.83333	0	0	80077.4	19	0.4875	0.4875	1.49931	7.49653	8.48611	0
16	1	2	1	0	2	1	0	0	0	0	0	0	1	0	0	62	21.9671	80	3.25	0	0	68366.5	18	2.84375	6.84653	4.81319	4.91181	6.88056	0
17	1	2	1	0	1	1	0	0	0	0	1	1	1	0	0	58	22.231	80	3.75	1	19	61153.3	14	2.80764	4.80278	4.80278	4.85486	6.86528	0
18	2	2	1	0	1	0	1	0	0	0	0	0	1	0	0	60	30.7958	50	3.96667	1	13	72250	14	1.81597	4.84722	3.84444	3.84375	5.78958	0
19	1	3	0	0	2	0	0	0	0	0	0	1	1	0	0	60	16.6659	100	3.33333	1	17	73641.7	16	1.82361	2.88819	3.85	3.82361	5.8625	0
20	2	1	1	1	2	0	0	0	1	0	0	1	0	0	0	60	24.974	50	5.83333	1	25	84283.4	19	5.71528	1.70486	2.71528	5.74167	7.83889	0
21	2	3	0	0	1	1	0	1	0	0	0	0	1	1	0	54	23.7654	50	4.16667	1	15	69646	13	2.78125	4.88403	2.78125	3.83264	5.90556	0
22	1	4	0	0	1	1	0	0	0	0	0	0	1	0	0	63	24	50	3.66667	0	0	71325.1	14	1.62153	4.62708	8.59722	4.62569	6.67986	0
23	1	3	0	0	2	1	0	0	0	0	0	0	0	0	0	69	21.7784	100	3.25	1	17	65382.4	14	2.48542	4.47292	6.47639	4.5	7.47083	0
24	1	3	0	0	1	1	0	0	0	0	0	1	1	1	0	60	21.201	100	3.33333	1	15	76384.2	19	6.66389	3.63889	4.6375	3.61944	5.67431	0
25	2	2	1	1	1	1	0	0	0	0	0	0	0	0	0	69	21.4844	100	4.5	0	0	78617.8	15	1.79792	1.79792	5.86458	2.79097	6.83264	0
26	2	3	1	1	1	0	0	0	0	0	0	0	0	1	1	63	19.8962	100	5.31667	1	13	80672.3	10	2.8625	5.85069	6.83056	2.81528	5.81458	0
27	2	3	1	0	2	1	0	0	0	1	0	1	1	0	0	59	22.8329	50	4	1	14	70757.1	14	3.89653	3.89653	6.82153	3.84375	5.84375	0
28	1	2	1	0	1	1	0	0	0	0	1	1	1	0	0	60	25.5102	100	4.08333	1	15	73714.8	15	1.90347	5.79861	5.79861	3.825	5.76667	0
29	1	2	1	0	2	0	0	0	1	0	1	0	1	0	0	63	24.3496	50	4.3	1	15	83242.3	18	2.81181	4.80417	8.80486	5.84097	7.87778	0
30	1	2	1	1	1	0	1	1	0	0	0	0	0	1	0	74	20.7031	600	6.58333	1	23	79187.8	18	4.75694	8.71736	11.6667	8.66875	10.7271	0
31	2	4	0	0	1	0	0	0	1	0	1	0	1	0	0	69	22.0386	100	4.5	1	11	66986.9	17	1.89306	2.91597	2.91597	5.78333	7.77014	0
32	2	4	1	0	1	0	0	0	0	0	0	0	0	0	0	58	25.3444	100	3.38333	1	21	63855.4	14	2.68611	5.60764	10.6181	3.71319	6.73403	0
33	1	4	1	0	1	0	1	1	0	0	0	0	0	1	0	63	19.3698	100	4.25	1	17	67389.2	16	4.83958	7.82083	7.82083	5.92083	7.82778	1
34	1	2	1	0	1	0	1	1	1	0	0	0	0	0	0	32	23.8087	150	5.2	1	7	52301.3	11	1.56736	4.55903	2.61667	3.71597	6.58264	0
35	2	3	0	0	2	0	0	0	1	0	0	0	1	0	0	44	18.3143	100	3.33333	1	13	64448.2	12	2.82292	4.82917	4.82917	3.85972	5.80833	0
36	2	1	0	1	2	0	0	0	0	0	1	1	0	0	0	68	30.0801	100	6.13333	1	16	74847.9	16	4.70208	0.719444	11.6736	5.7625	8.675	1
37	1	4	0	0	1	1	0	0	1	0	1	0	0	0	0	70	21.6441	100	4.03333	1	9	68844.5	22	2.51736	6.55278	10.5938	10.6521	13.5521	1
38	2	3	0	0	1	0	0	0	0	0	0	0	0	1	1	59	27.2817	50	4.66667	1	51	87762.9	38	2.78681	18.7757	18.7757	4.84375	24.8368	0
39	2	4	1	1	1	0	0	1	0	1	1	0	1	0	0	70	26.079	50	5.16667	1	25	99388.5	21	0.809722	1.77431	7.74375	2.76944	9.80972	1
40	1	3	1	0	2	0	0	0	0	0	1	0	0	0	0	68	25.8065	100	3.13333	1	9	63218.9	20	4.60972	4.60972	6.60069	5.63819	8.66458	1
41	1	3	1	0	1	0	0	0	0	0	0	0	1	0	0	55	21.0498	200	3.83333	1	17	64593.3	21	2.90278	6.89514	8.85625	4.85069	6.77083	0
42	2	4	1	0	1	1	0	0	0	0	1	0	0	1	0	66	24.6094	200	4.98333	1	17	67193	16	2.60625	4.61806	4.61806	5.62708	7.68681	0
43	1	2	1	0	1	0	1	1	0	0	0	0	0	0	0	62	17.3611	100	4.4	1	14	58023.4	15	2.71181	1.61597	6.625	3.64931	5.69375	0
44	2	4	1	0	1	1	0	0	0	0	1	0	0	0	0	81	20.202	200	4.46667	0	0	76098.2	16	3.78333	5.78472	5.78472	10.8146	11.7986	0
45	1	3	1	0	1	0	0	0	0	0	0	0	0	0	0	63	21.7993	60	3.55	1	16	66872.9	16	2.62708	5.65764	8.54097	3.59375	6.6	0
46	1	4	1	0	2	1	0	1	0	0	1	0	0	0	0	68	17.1045	50	3.41667	1	14	48845.1	13	2.62153	4.63403	4.63403	4.65694	6.63125	0
47	2	2	1	1	2	0	0	0	0	1	1	1	0	0	0	68	17.8257	250	6.9	0	0	75269.6	18	1.66319	5.65972	8.65972	3.72222	5.75764	0
48	1	4	1	0	1	0	0	0	0	0	0	0	0	0	0	59	29.0657	80	5.58333	0	0	53675.4	16	2.86181	2.86181	2.86181	2.78472	6.7875	0
49	2	1	1	1	2	0	0	0	1	0	0	0	1	0	0	64	23.931	100	5.11667	1	20	56455.2	14	0.542361	1.60486	7.54861	3.55903	7.47917	0
50	2	3	1	0	1	0	1	0	0	0	0	0	0	0	0	50	21.4844	50	3.16667	1	9	61176	12	1.90278	1.90278	3.84167	4.84792	6.83472	0
51	2	4	1	0	1	1	1	0	0	1	0	0	0	0	0	71	23.4375	50	3.91667	1	11	65589.4	14	1.77847	4.86389	3.81181	3.80486	5.87917	0
52	2	2	1	0	1	1	0	0	0	0	0	0	1	1	1	75	17.6254	50	2.93333	0	0	71380.5	16	2.78611	6.80764	4.8	4.83333	9.81458	1
53	2	2	0	0	1	1	0	0	0	0	1	1	1	1	0	56	29.7521	100	4.75	0	0	71552.9	18	1.75278	7.74861	5.75208	6.78472	9.81736	0
54	2	3	1	0	1	0	0	1	1	0	1	1	1	0	0	77	22.3863	150	4.88333	1	25	80759.8	19	4.74167	9.77917	11.8417	9.75347	11.7792	1
55	2	4	1	1	1	1	0	0	0	0	0	0	1	1	0	62	21.0813	100	4.71667	0	0	74279.2	15	1.74861	4.74583	4.74583	5.8	5.80556	0
56	1	1	0	0	2	1	0	0	1	0	1	1	0	0	0	65	22.83	100	3.68333	1	15	53938.3	12	2.80903	3.78889	5.80903	3.80625	5.7875	0
57	2	1	0	0	2	1	0	0	0	0	0	0	0	0	0	52	21.9076	100	5	0	0	80161.8	17	2.74444	4.74167	4.74167	4.77847	7.8125	1
58	2	3	0	1	1	1	0	0	0	0	0	0	0	0	0	59	20.5499	50	5.83333	1	21	79463.5	17	1.86181	2.83194	10.7882	3.82153	6.82917	0
59	2	3	0	1	2	1	0	0	0	0	1	0	0	0	0	61	21.0517	50	3.58333	0	0	61034.3	13	1.82778	1.82778	6.82014	2.94028	5.88958	0
60	1	4	1	0	2	1	0	0	1	0	0	0	0	0	0	49	20.4444	50	4	1	17	68027.9	22	1.80972	2.78472	2.82014	5.87	5.87292	0
61	2	1	0	1	2	0	0	0	1	0	0	1	0	0	0	61	19.2277	100	6.08333	1	15	74482.4	16	2.70278	2.70278	7.35417	2.74792	6.79861	0
62	2	2	0	0	1	1	0	0	0	0	0	0	0	0	0	50	29.0606	70	4.4	0	0	64442.6	14	2.53542	2.53542	3.53542	3.55972	5.58542	0
63	2	3	1	1	1	1	0	0	0	0	0	0	0	1	0	64	24.7252	200	4.16667	0	0	68828.5	16	1.7875	0.802083	8.81181	4.85417	5.89236	0
64	1	4	1	0	1	0	0	0	1	0	0	0	1	0	0	49	25.2595	100	3.58333	1	15	44793.2	16	2.62014	4.67014	4.67014	4.66319	6.60694	0
65	2	1	1	1	2	0	0	0	0	0	0	1	0	0	0	68	21.0938	70	4.26667	0	0	74480.1	17	1.41528	1.41528	4.41111	3.47153	4.44097	0
66	2	1	1	1	1	1	0	0	1	1	0	0	0	0	1	60	26.1224	100	5.51667	0	0	75569.6	20	1.72153	1.72153	4.70347	2.74167	4.71319	0
67	2	1	1	1	1	0	0	0	0	0	0	0	0	0	0	45	23.6652	100	4.83333	1	27	76950.6	19	2.59028	5.54861	7.54236	2.47431	7.47083	0
68	2	3	0	0	2	0	0	0	0	0	0	0	0	0	0	59	18.4911	100	2.91667	1	25	70036.7	20	2.91319	5.90833	5.90833	5.92361	11.8465	0
69	1	3	1	0	2	0	0	0	0	0	1	0	0	0	0	64	30.2978	100	4.66667	1	12	65693.5	13	2.62639	5.56597	2.62639	3.56319	5.59583	0
70	2	3	0	1	2	0	0	0	0	0	0	0	0	0	0	46	22.3478	80	4.58333	1	17	67971	15	2.69444	2.69444	6.72083	2.61806	6.66181	0
71	2	3	0	0	2	0	0	0	0	0	0	0	0	0	0	73	21.9261	200	3.91667	0	0	74086.4	19	2.85764	7.88472	9.89722	5.8625	9.90069	0
72	2	1	1	0	2	1	0	0	0	0	1	1	1	0	0	68	18.29	50	3.5	1	25	69679.7	21	4.79097	6.77361	9.77639	3.85	14.8472	0
73	1	1	0	0	2	0	0	0	0	0	1	0	0	0	0	63	19.0443	100	3.5	0	0	50932.1	14	1.5875	4.60764	6.59583	3.61111	5.60347	0
74	2	4	0	0	2	1	0	0	0	0	0	0	0	0	0	52	20.2848	100	3.71667	0	0	66034.6	16	2.86528	3.85417	6.87083	3.85972	6.79514	0
75	1	2	0	0	1	1	0	0	0	0	0	1	1	0	0	45	22.3094	100	4.16667	1	9	58373.8	14	1.79028	6.79931	4.79375	3.83889	6.85903	0
76	2	4	0	0	1	1	0	0	1	1	0	0	1	0	0	60	22.4913	100	4.61667	0	0	69704.1	15	1.56806	6.49583	6.49583	4.46458	6.55764	0
77	1	3	1	0	2	0	0	0	0	0	0	0	0	0	0	42	21.0938	30	3	1	18	51543.6	19	2.83958	8.84792	8.84792	3.87292	6.84167	0
78	2	4	0	0	1	1	1	0	0	0	0	0	0	0	0	51	25.7117	100	4.73333	0	0	68579.4	13	1.78472	0.754861	2.83333	3.78958	5.76597	0
79	2	4	0	0	1	0	0	0	0	0	1	0	0	0	0	62	27.3588	150	5.25	1	20	77406.8	19	1.77083	1.77083	5.8375	1.81736	5.84375	0
80	1	4	1	0	2	0	0	0	1	0	0	1	0	0	0	61	20.4294	50	3.5	1	18	68400.3	15	2.85764	4.85833	4.85833	4.85417	7.90417	0
81	2	1	1	0	2	0	0	0	1	0	0	1	0	0	0	59	19.9755	50	4.01667	0	0	66109.1	14	1.82222	2.80139	3.82222	2.80833	6.91389	0
82	2	4	0	0	2	0	0	0	0	0	0	0	0	0	0	64	27.268	150	4.01667	0	0	67142.1	15	4.64444	2.64861	4.64444	3.65278	6.66875	0
83	2	4	1	1	2	1	1	0	0	0	1	0	0	0	0	55	22.137	100	3.8	0	0	72562.9	14	1.63889	4.71944	6.59653	4.64861	6.58889	0
84	2	4	1	0	2	1	0	0	0	0	1	0	0	0	0	69	19.2344	100	3.05	1	11	63539.5	16	1.59306	4.66806	6.61736	4.59792	6.68056	0
85	1	4	0	0	1	1	0	0	0	0	0	0	0	1	0	47	23.8751	100	4.16667	0	0	57522.1	23	2.78542	4.76667	2.78542	15.8097	17.7958	1
86	1	4	1	1	1	1	0	0	0	0	0	0	0	0	0	42	22.6811	150	4.91667	0	0	65756.4	16	2.84028	1.73819	8.81944	5.82153	7.82431	0
87	1	1	1	0	2	0	0	0	0	0	0	0	0	0	0	48	19.8141	80	3.08333	0	0	67925.8	16	1.61319	4.61667	4.61667	3.62292	6.69306	0
88	2	2	1	1	2	0	0	1	0	0	1	0	0	0	0	65	23.7954	100	4.93333	0	0	70878.8	20	2.73611	0.736111	6.75833	4.77083	6.86042	0
89	2	2	0	1	1	0	0	0	0	0	0	0	0	0	0	59	28.7317	100	5.06667	1	17	74108.3	16	2.82292	2.82292	2.82292	2.825	5.76944	0
90	1	4	0	0	1	0	0	0	0	0	0	0	0	1	0	69	24.2215	100	3.58333	1	15	74018.4	16	1.5125	11.591	6.53264	6.53403	9.54167	0
91	1	3	0	0	2	0	0	0	0	0	0	0	0	0	0	56	20.0288	100	3	0	0	59894.7	17	4.62153	2.125	6.63056	5.7	7.71667	0
92	1	2	0	0	1	0	0	0	0	0	1	0	1	0	0	69	25.3906	100	3.16667	0	0	69886.6	17	1.59514	6.56944	6.56944	4.59375	6.65764	0
93	1	3	1	0	2	0	0	0	0	0	1	0	0	0	0	49	23.3091	100	4.33333	1	20	69091.4	14	5.65694	5.65694	5.65694	5.57569	8.61389	1
94	2	4	1	0	2	1	0	0	1	0	1	1	1	0	0	63	24.974	150	3.58333	0	0	70757.5	15	1.67361	6.60069	4.66806	4.61597	6.57986	0
95	2	4	0	1	2	0	0	0	1	0	0	1	0	0	0	65	25.2174	50	5.88333	0	0	66745.7	14	2.48958	1.47986	5.51319	2.5875	5.52083	0
96	1	1	1	0	2	0	0	0	1	0	0	0	0	0	0	63	19.8178	150	5.08333	0	0	60549.3	13	4.75694	6.76389	2.76042	5.81528	7.87431	0
97	1	4	1	0	2	0	0	0	0	0	0	0	0	0	0	43	20.7369	100	3.75	1	19	51299.1	17	1.57292	5.50556	5.50556	3.51667	7.525	0
98	1	2	1	0	1	1	0	0	0	0	0	1	0	0	0	66	25.9516	100	4.16667	1	8	62911.2	16	4.65278	4.65278	4.65278	5.58264	7.69931	0
99	1	4	1	0	2	1	1	0	0	0	0	0	0	0	0	56	21.6441	150	3.58333	1	11	62330.1	16	2.53056	6.5375	6.5375	4.90278	6.54722	0
100	2	3	0	1	2	0	0	0	0	0	0	0	1	0	0	56	20.8117	100	4.55	0	0	73938.3	20	1.76389	2.77986	2.77986	3.82431	6.82917	0
101	2	4	1	0	2	0	0	0	1	0	1	1	0	0	0	69	21.3675	150	3.91667	0	0	73653.3	21	2.80417	2.80417	1.45139	3.87986	6.80486	0
102	1	3	1	0	2	0	0	0	0	0	0	0	0	0	0	60	22.6667	200	5.5	0	0	71743.3	19	2.71875	6.71528	4.71528	4.75903	7.78333	0
103	2	4	0	0	1	1	0	0	0	0	0	1	1	0	1	65	18.7783	80	4.26667	0	0	70521.1	16	1.78958	6.80764	8.78056	4.86111	6.80972	0
104	1	3	1	0	1	0	0	0	0	0	0	0	0	0	0	52	20.3125	50	2.91667	1	19	60422.2	18	1.81597	1.82014	6.8375	6.91667	8.83611	1
105	2	4	1	1	1	0	0	0	0	0	0	0	0	1	1	56	22.8395	100	4.3	1	20	85777.4	18	0.611111	0.611111	7.61458	2.59583	5.62778	0
106	1	3	0	0	2	1	0	0	0	0	1	0	0	0	0	63	24.8813	150	4.08333	1	26	72477.8	20	2.81458	10.7972	5.80903	7.87917	10.8257	0
107	2	2	1	1	2	0	0	0	1	0	0	0	1	0	0	63	23.2335	80	5	1	12	84275.1	17	2.66667	4.68889	4.68889	4.68681	7.73472	0
108	2	4	0	0	2	1	0	0	0	0	1	0	1	0	0	57	25.1532	20	3.41667	0	0	63020.8	14	2.57639	4.57708	4.57708	4.54861	6.64097	0
109	1	2	1	0	2	0	0	0	1	0	0	0	0	0	0	57	21.8522	100	3.86667	1	17	65195.2	16	2.62639	5.63056	5.63056	1.74792	6.71181	0
110	2	4	1	0	2	0	1	0	1	0	1	1	0	0	0	65	27.7723	100	4.53333	0	0	71300.4	22	8.475	8.475	10.4083	4.43125	8.7	0
111	2	4	0	1	2	1	0	0	0	0	1	0	0	0	0	76	23.74	80	5.76667	0	0	85685.1	19	1.61389	2.63472	7.64792	4.68472	7.96597	0
112	2	4	0	1	1	0	0	0	0	0	1	0	0	0	0	67	25.6055	100	5.25	1	16	76129.8	20	0.855556	2.86875	7.81319	1.81806	5.78542	0
113	1	3	0	0	2	0	0	0	1	0	0	0	0	0	0	58	26.2222	50	3.91667	0	0	62584.2	14	2.79861	4.79861	4.79861	4.81458	6.81042	0
114	1	4	1	0	1	0	0	0	0	0	0	0	0	1	1	58	23.4236	100	4.66667	1	8	68896	15	1.85347	1.85347	4.80833	4.78056	7.78611	0
115	2	4	0	1	1	0	0	0	0	0	0	0	0	0	0	37	20.7967	50	4.75	0	0	62238.1	11	1.67778	1.67778	4.62639	2.64167	5.59583	0
116	2	4	0	0	1	1	0	0	1	0	0	0	0	0	0	59	22.4913	100	4.75	0	0	78116.1	15	2.75278	2.75278	2.75278	3.86042	5.81875	0
117	2	4	0	0	2	0	0	0	0	0	1	0	0	0	0	62	24.3865	50	3.41667	0	0	76970.3	19	2.83056	7.87778	5.81875	6.82778	7.92708	0
118	2	4	0	1	2	0	0	0	1	0	0	1	0	0	0	61	21.048	100	4.78333	0	0	73959.2	15	2.77708	2.77708	8.82083	4.81528	6.79792	0
119	2	4	0	0	2	0	0	0	0	0	0	0	0	0	0	66	21.5139	50	3.75	1	18	71400	17	2.73264	4.70556	9.63056	2.61528	6.64514	0
120	1	4	0	0	2	0	0	0	1	0	0	0	0	0	0	43	22.2063	300	6.55	0	0	52929.5	12	2.51389	5.63472	5.63472	2.52222	5.49375	0
121	2	1	1	0	2	0	1	0	0	1	1	1	0	0	1	54	24.093	100	3.58333	0	0	59804.5	15	2.5625	6.56181	4.55694	4.63472	6.67569	0
122	1	4	0	0	2	0	0	0	1	0	0	1	0	0	0	49	27.2392	200	6.16667	0	0	56586.9	16	1.7125	7.75139	5.73056	3.68611	5.97153	0
123	2	3	0	0	1	0	0	0	1	0	0	0	0	1	1	64	18.3391	100	3.16667	0	0	63395.2	19	5.34583	7.34583	7.3875	5.45347	7.43889	0
124	2	4	0	0	1	0	0	0	0	1	0	1	0	1	1	52	24.2587	50	3.25	1	18	66720	18	2.51806	4.55764	4.55764	3.53194	5.52569	0
125	2	2	0	1	2	1	1	0	0	0	1	0	0	0	0	60	26.2227	80	4.58333	0	0	71845.3	15	1.54375	1.54375	2.56875	3.58889	5.68194	0
126	2	4	1	1	1	0	0	0	0	0	0	0	0	0	0	55	22.1453	100	5.41667	0	0	71899.2	13	1.59792	1.59792	5.64167	3.59931	5.23958	0
127	2	3	0	0	2	0	1	0	0	0	0	0	0	0	0	41	26.7229	50	3.5	0	0	66083	17	2.94583	7.82569	4.80208	5.88403	7.88264	0
128	2	3	1	1	1	0	0	0	0	0	0	0	0	1	0	63	28.125	300	5.7	0	0	88669	15	1.71528	4.79861	4.79861	3.79861	5.38194	0
129	1	4	0	0	1	0	1	0	0	0	1	1	0	1	1	58	25.7117	200	4	0	0	60916.9	17	1.88403	4.83472	4.83472	4.80694	6.80556	0
130	1	3	0	0	2	0	1	0	0	0	0	0	0	0	0	29	16.563	30	3.25	0	0	57457.3	15	2.54514	2.54514	4.61944	3.575	5.57847	0
131	2	4	0	0	2	1	0	0	0	1	0	1	0	0	0	78	24.653	50	3.16667	1	10	70817.4	18	2.73472	7.73472	2.73472	4.73889	8.93889	0
132	2	4	0	1	2	1	0	0	0	0	1	1	0	0	0	75	25.2241	50	3.41667	1	8	100325	24	2.44514	1.38333	2.44514	4.42986	5.37708	0
133	2	4	1	0	1	1	0	0	0	1	0	0	1	0	0	69	21.643	100	3.33333	1	16	83073.3	26	1.59097	8.55069	6.17361	6.53819	7.54097	0
134	2	4	1	1	1	0	0	0	0	0	0	0	0	1	0	34	27.9155	100	6.08333	1	18	86714.3	18	1.82222	1.82222	5.35764	4.77778	6.73056	0
135	1	4	0	0	2	1	0	0	0	0	0	0	1	0	0	38	19.8791	100	3.83333	1	16	69730.6	14	1.48889	4.55208	4.55208	4.51597	6.54583	0
136	1	4	0	0	2	0	0	0	0	1	0	0	1	0	0	50	22.3133	100	3.91667	0	0	71985.2	14	1.82778	5.84306	3.82847	3.87153	5.82292	0
137	2	1	1	0	1	1	0	0	0	1	1	0	0	0	0	72	19.7777	50	3.66667	0	0	74254.9	17	2.82639	6.84792	4.84722	4.87917	6.85208	0
138	2	4	0	1	2	1	0	0	1	0	1	0	0	0	0	61	20.1733	80	3.75	1	14	76566.7	13	1.89167	1.89167	4.75	3.75347	4.76667	0
139	2	4	0	0	1	0	0	0	0	0	0	0	0	1	0	65	18.2857	100	4.5	0	0	75680.2	16	2.58958	8.5625	2.58958	4.6625	6.52986	0
140	1	2	1	0	1	0	0	0	0	0	0	0	0	1	0	60	23.8754	50	5.05	0	0	74885.8	14	2.78681	4.88056	6.825	4.77014	5.79236	0
141	2	3	1	0	2	1	0	0	0	0	0	0	0	0	0	50	21.6413	150	4.43333	0	0	63956	15	2.60833	8.59375	2.60833	4.59167	6.63819	0
142	2	2	1	0	1	0	0	0	0	1	0	0	1	0	0	64	21.5139	100	3.66667	1	17	67743.6	16	2.59097	6.52569	2.59097	4.62361	6.59514	0
143	2	4	0	1	1	1	0	0	0	0	0	1	0	0	0	70	23.2335	200	5.58333	1	15	87214.7	21	1.87153	1.87153	12.8417	10.8201	12.7972	1
144	2	4	1	1	2	0	0	0	1	1	0	1	0	0	0	55	23.8281	100	5.61667	1	24	78966.7	19	0.475694	0.475694	11.4097	3.47569	7.45417	0
145	2	4	1	0	2	1	0	0	1	0	1	0	1	0	0	70	20.8209	20	3.5	0	0	71458.3	22	2.91667	8.82708	5.92917	3.94861	5.84028	0
146	1	4	0	0	2	0	0	0	0	0	1	0	1	0	0	73	30.4832	50	5.33333	1	9	59379.9	15	1.73611	5.73681	5.73681	3.76736	6.77708	0
147	2	4	1	1	1	0	0	0	0	0	0	1	0	0	0	57	25.0995	80	5	0	0	74411.4	14	1.79444	2.79514	5.79097	3.78125	6.77153	0
148	2	4	1	0	1	0	0	0	0	0	0	0	0	0	0	70	22.5981	100	3.86667	0	0	73327.7	15	1.72569	4.68681	4.68681	4.68889	6.62708	0
149	1	4	1	0	1	1	0	0	0	0	0	0	0	0	0	61	23.8754	100	3.95	1	11	70324.6	16	1.83125	4.83472	4.83472	4.80694	7.80972	0
150	2	3	1	1	2	0	0	0	0	0	1	0	1	0	0	73	19.91	300	5.66667	0	0	78778.1	17	1.71806	1.71806	2.79167	3.75069	5.81944	0
151	2	4	0	1	2	0	0	0	0	0	0	0	0	0	0	45	22.8329	50	5.16667	0	0	62436.6	13	1.57569	1.57569	5.55556	5.59306	6.52917	0
152	2	3	0	0	2	0	0	0	0	0	0	0	0	0	0	32	28.3039	50	3.65	1	14	67590.7	15	1.49028	4.50694	6.51736	4.46528	5.48403	0
153	2	2	1	0	2	1	0	0	0	0	0	1	0	0	0	73	23.634	60	4.05	0	0	73412.9	18	1.52431	4.63194	4.63194	4.56042	5.63056	0
154	1	4	1	0	1	0	0	0	0	0	1	0	0	1	0	59	24.6755	200	5.46667	0	0	72442.6	17	1.49236	9.48333	5.55208	5.55208	6.52847	0
155	1	2	1	0	1	0	1	0	0	0	0	0	0	0	0	65	20.4491	80	4.33333	0	0	72323.6	16	2.84028	6.875	6.875	4.82292	6.85486	0
156	1	4	0	0	2	0	1	0	0	0	0	0	0	0	0	45	18.75	20	3.5	0	0	60895.4	15	1.74306	7.74306	7.74306	3.68472	6.69097	0
157	1	4	1	0	2	0	0	0	1	0	0	0	0	0	0	64	20.5761	100	3.66667	1	16	75638.1	16	1.95764	5.81944	5.81944	2.85069	6.45833	0
158	2	4	0	0	1	1	0	0	1	0	1	0	1	1	0	52	23.7024	30	4	1	18	75000.8	17	0.895833	2.90278	6.87014	3.81458	5.81389	0
159	1	3	1	0	1	0	0	0	0	0	1	0	0	1	0	55	23.03	50	3.21667	0	0	95052.6	19	2.03819	5.40694	5.40694	3.45972	5.40903	0
160	2	3	1	1	1	0	0	0	0	0	1	1	1	1	1	65	25.6896	50	6.08333	1	9	90594.6	16	1.78472	4.74514	4.74514	4.70903	7.76944	0
161	1	3	1	0	1	0	0	0	1	0	0	0	1	1	1	45	20.0474	20	2.9	0	0	68060.2	14	5.48333	5.48333	8.49444	4.56389	9.48333	0
162	1	2	1	0	1	0	0	0	0	0	1	1	1	1	1	57	25.7117	50	4.16667	1	17	73497.7	17	1.83125	4.87569	4.87569	3.86806	5.82431	0
163	2	4	0	1	1	0	0	0	1	0	0	0	0	1	0	65	20.3074	100	4.6	1	33	99103.5	25	1.88056	1.88056	5.80556	11.7701	14.8563	1
164	2	2	1	0	1	1	0	0	0	0	0	1	1	0	0	43	21.6333	30	3.86667	1	14	74209.5	14	1.59167	1.59167	4.56875	3.47639	6.52569	0
165	2	4	0	0	2	1	0	0	1	0	0	0	0	0	0	57	21.6441	20	4	1	27	76794.4	18	1.39514	4.3875	7.41389	7.32222	11.3264	0
166	1	3	0	0	1	1	0	0	0	0	0	0	1	0	0	54	24.6094	60	4.53333	1	15	69639.2	14	1.60486	5.61042	2.64722	5.55486	6.5125	0
167	2	3	1	1	2	0	1	0	1	0	0	0	0	0	0	43	29.9688	100	4.08333	1	11	76497.3	24	2.44792	6.37361	6.37361	5.41944	8.45764	0
168	1	4	0	0	2	0	1	0	0	0	0	0	0	0	0	60	26.2227	50	3.41667	1	22	77419.1	21	2.87292	4.87708	4.87708	3.85347	5.83889	0
169	1	4	1	0	1	0	1	0	0	1	1	1	1	0	0	63	30.4053	100	5.33333	1	14	67340.3	17	2.79931	6.73611	6.73611	4.72222	5.80208	0
170	1	4	0	0	1	0	0	0	0	0	0	0	1	1	1	57	21.7911	100	3	0	0	71322.3	16	2.60417	6.62083	4.63056	4.67014	6.66181	0
171	1	4	1	0	2	1	0	0	0	0	0	0	1	0	0	73	17.301	100	3.5	1	26	65820.6	21	1.94097	5.90139	5.90139	6.83472	8.83889	0
172	2	4	0	0	2	0	1	0	1	0	0	0	0	0	0	42	18.2857	100	4.33333	1	27	74691.1	23	1.53194	6.46736	6.48611	5.52986	9.45903	0
173	1	3	0	0	2	0	0	0	0	0	0	0	0	0	0	59	21.3599	50	3	0	0	68965.8	17	5.85972	5.85972	5.85972	5.87917	6.09861	0
174	2	3	1	1	1	0	0	0	0	1	0	0	0	1	1	65	20.976	50	5.83333	0	0	80945.6	16	2.63889	4.61597	4.61597	4.67639	6.62222	0
175	1	4	1	0	1	1	0	0	0	0	0	1	0	0	0	56	24.093	50	3.91667	1	22	67505.5	15	1.58194	7.55208	10.4944	7.50625	9.53333	1
176	2	4	1	0	1	0	0	0	0	0	0	0	0	1	1	58	20.83	50	3.66667	0	0	57597.7	11	4.85556	4.85556	4.85556	4.84444	6.84514	0
177	2	1	1	0	2	0	0	0	0	0	0	0	0	0	0	62	25.6821	50	3.33333	1	16	72584.6	17	1.89375	4.92986	4.92986	5.89028	7.87847	0
178	1	4	0	0	2	0	0	0	0	0	0	0	0	0	0	58	19.1406	50	2.58333	1	14	81011.1	15	1.46667	6.46597	4.4875	6.45	6.45347	0
179	1	4	1	0	1	0	1	0	0	0	0	0	0	0	0	51	23.8751	150	5.5	1	16	80397.4	16	2.73264	5.75	5.75	2.77639	5.75417	0
180	1	4	0	0	1	0	0	0	0	1	1	0	1	1	1	69	19.1001	50	4.5	1	22	67715.8	19	2.77083	5.76389	5.76389	5.76389	6.83611	0
181	2	1	0	1	1	1	0	0	0	0	0	1	1	1	1	44	23.5294	100	4.5	1	34	99624.6	28	1.81736	1.81736	13.8708	6.8	10.7937	1
182	2	4	0	0	1	0	0	0	0	0	0	0	0	0	0	50	22.4913	100	3.5	1	16	79325.5	13	2.90139	2.90139	5.91111	6.88125	7.90208	0
183	1	2	0	0	1	1	0	0	1	0	0	0	0	1	0	80	21.4536	30	3.63333	1	8	79488.4	19	2.83125	4.82639	4.82639	4.82639	6.88542	0
184	2	4	1	1	1	0	0	0	0	0	0	1	0	0	0	53	19.8347	50	3.83333	1	16	84240.4	14	1.62917	1.62917	2.61597	4.67014	5.70833	0
185	1	3	1	0	1	0	1	0	0	1	0	0	1	1	1	70	21.7181	100	3.25	1	13	83472.3	15	1.63403	1.63403	5.63611	2.56944	4.60764	0
186	2	1	0	1	1	0	0	0	0	0	0	0	0	0	0	66	18.75	50	3.75	1	10	71521.5	14	0.889583	0.889583	3.86875	0.849306	2.79931	0
187	1	4	1	0	2	0	0	0	0	0	0	0	0	0	0	59	29.5525	10	4	1	8	62311.6	10	1.37778	4.38333	3.45625	1.48333	3.36111	0
188	2	4	1	1	1	0	0	0	0	0	0	0	0	0	0	54	22.0932	50	4.08333	1	10	77061.6	12	1.60833	1.60833	5.61458	0.6125	1.92708	0
189	2	2	1	1	1	0	0	0	0	0	0	0	1	0	0	41	24.2215	150	4.58333	0	0	63160.4	13	2.77431	2.77431	4.79167	4.78542	6.83056	0
190	2	4	0	1	1	0	0	0	0	0	0	1	0	0	0	61	24.5675	100	4	1	12	75755.9	13	1.89583	1.89583	5.82431	0.821528	2.78194	0
191	2	4	1	0	2	1	1	0	1	0	0	0	0	0	0	50	24.3496	100	3.5	1	12	78481.1	18	1.90972	5.90972	5.90972	2.85208	5.83056	0
192	2	4	1	1	2	1	0	0	0	0	0	1	1	0	0	66	18.4444	100	4.16667	1	15	101398	15	2.81944	5.80833	5.80833	2.82431	5.79375	1
193	1	4	1	0	1	0	0	0	1	0	0	0	0	0	0	44	23.6295	30	3.43333	1	12	97865.7	20	1.73611	1.73611	2.75903	1.75486	3.64653	0
194	1	4	1	0	2	0	0	0	0	0	1	0	0	0	0	78	21.9261	30	3	1	12	79911.5	14	1.94444	2.84375	2.84375	1.95069	3.85278	0
195	2	4	0	1	1	0	0	0	1	0	0	1	0	1	1	60	20.9573	50	5.21667	1	20	85062.2	19	0.556944	0.556944	5.60417	0.533333	2.55347	0
196	1	3	1	0	1	0	0	0	0	0	0	0	0	1	1	49	22.1443	50	3.83333	1	11	58111.6	13	4.90486	4.90486	4.90486	4.8375	6.89236	0
197	2	4	0	1	2	0	1	0	0	0	1	0	1	0	0	73	21.4249	400	5.08333	1	20	80487.6	22	5.78889	5.78889	8.78333	2.81181	5.39931	0
198	2	4	0	1	1	0	0	0	1	0	0	0	0	0	0	44	20.202	50	4	1	19	78820.1	18	2.84861	4.86111	8.86597	5.87153	9.44444	1
199	2	4	0	1	2	0	0	0	1	0	0	1	0	0	0	54	23.7118	50	5.5	1	15	82070.4	18	1.78333	2.77431	4.81389	2.78611	5.75625	0
200	2	4	0	1	1	1	0	0	0	0	0	1	1	1	0	64	26.2227	50	5.3	0	0	79078.6	19	1.60069	4.57153	4.57153	2.48264	4.57361	0
201	2	4	0	1	1	0	0	0	0	1	1	0	1	1	0	53	23.7228	100	5.5	1	14	86685.5	15	0.784722	0.784722	5.78611	4.78264	5.73542	0
202	2	4	0	0	1	0	0	0	0	1	0	0	0	0	0	61	25.4996	20	3.33333	1	14	73932.9	13	0.730556	5.65625	5.65625	2.76944	5.32292	0
203	2	4	0	0	1	0	0	0	0	0	0	0	0	0	0	67	21.2585	100	4.41667	1	16	83790.2	17	2.85208	2.85208	1.81389	4.79444	6.80347	0
204	2	4	0	0	2	0	0	0	0	1	0	0	0	0	0	54	23.1111	30	3.66667	1	18	79335	12	1.93403	5.9	8.90694	5.83264	6.86667	0
205	2	3	1	1	1	0	0	0	0	0	0	0	0	0	0	31	22.1453	100	5.08333	1	13	77079.2	16	2.76181	2.76181	2.76181	3.77917	6.80347	0
206	2	4	1	0	2	0	0	0	1	1	0	1	0	0	0	63	27.0389	100	6	1	18	88068.4	16	2.63542	7.64236	7.64236	6.69861	8.72431	0
207	2	4	1	1	1	0	0	0	0	0	0	0	0	0	0	64	22.6757	50	4.66667	1	14	79323.6	14	1.53125	2.62014	5.51458	3.56736	6.49653	0
208	2	4	0	0	2	0	0	0	1	0	0	0	0	0	0	61	21.9261	50	3.38333	1	14	74161.9	14	1.87014	2.80764	7.82639	4.87222	5.83681	0
209	1	4	0	0	1	0	0	0	1	0	0	0	1	1	1	68	19.5312	30	2.41667	1	11	76211.4	18	2.89375	5.89444	9.875	3.84028	7.88472	0
210	2	2	1	1	2	1	0	0	0	0	1	0	0	0	0	63	25.6821	100	4.91667	0	0	77687.5	18	1.79028	2.82292	2.82292	3.81458	5.79097	0
211	2	1	1	0	2	0	0	0	0	0	1	0	0	0	0	46	24.0346	50	3.58333	1	9	87021.6	15	2.81111	4.88542	4.85278	3.8625	5.13542	0
212	2	2	0	0	1	0	0	0	0	0	0	0	0	0	1	49	20.9042	120	4.83333	1	20	82824.4	17	2.83056	2.83056	7.82222	3.79236	4.78889	0
213	1	4	1	0	2	1	1	0	0	0	0	1	0	0	0	71	26.9127	60	4.16667	1	14	80745.9	15	1.85486	5.88264	7.80903	2.81042	5.85069	0
214	2	1	1	1	2	0	0	0	0	0	0	1	1	0	0	49	22.4323	20	4.45	1	26	81058.5	20	0.85	0.85	4.78819	3.77847	6.80417	0
215	2	1	1	1	2	0	0	0	0	0	1	0	0	0	0	73	21.9289	30	4.41667	1	18	86468.5	17	1.775	1.775	4.80903	3.79028	6.80764	0
216	2	2	0	0	2	0	0	0	0	0	0	0	1	0	0	73	21.4031	80	3.06667	1	18	77730.6	17	1.89375	4.96875	4.96875	4.86458	6.84722	0
217	2	4	1	1	2	0	0	0	1	0	0	1	0	0	0	68	26.2626	50	5	1	39	82414.9	23	0.6	0.6	4.57014	3.57083	5.54583	0
218	2	3	1	1	2	1	1	0	1	0	0	0	0	0	0	34	21.875	50	5.11667	1	15	79242.9	14	0.8125	0.8125	6.75903	3.75764	5.775	0
219	2	4	0	1	1	0	0	1	0	0	0	0	0	1	0	50	21.9713	50	3.58333	1	18	79909.4	14	1.8375	2.89722	4.90764	4.91667	6.89028	0
220	2	1	1	0	1	0	0	0	0	0	0	0	1	1	0	60	16.5289	100	3.91667	1	16	89480.1	19	1.82569	4.92153	7.78333	4.85556	5.80833	0
221	2	3	0	1	2	0	0	0	0	0	0	0	0	0	0	47	22.5161	50	4.16667	1	22	82189.3	21	1.78125	5.84792	8.76806	1.84792	5.83056	0
222	2	4	1	1	1	0	0	0	1	0	0	0	0	1	1	54	18.8189	50	4.33333	1	12	86811.1	15	1.81458	2.89306	4.85903	3.81389	4.86181	0
223	2	4	1	1	2	1	0	0	1	1	1	1	1	0	0	66	21.6311	50	4.83333	1	18	85216.6	19	1.82569	4.82292	4.82292	4.78403	6.75764	0
224	2	3	1	1	2	0	0	1	1	0	0	0	0	0	0	42	17.9982	80	3.56667	1	13	77804.1	16	1.90972	4.89097	4.89097	3.91875	5.86736	0
225	2	4	0	1	2	1	0	0	1	0	0	0	1	0	0	57	18.3594	100	4.41667	1	19	93823.3	21	1.53194	1.53194	4.63194	3.54653	7.59722	0
226	1	3	0	0	2	0	0	0	0	1	1	0	1	0	0	73	21.2279	50	3.75	1	21	82954.6	21	1.81458	4.82292	4.82292	4.77986	6.82361	0
227	2	4	0	1	1	1	1	0	0	0	0	0	0	0	0	56	21.0459	20	3.25	0	0	81193.7	15	1.84028	5.89097	5.89097	2.88056	7.06319	0
228	1	4	1	0	2	1	0	0	1	0	0	0	1	0	0	67	20.3244	50	3.08333	1	16	68651.9	18	1.58194	4.57847	4.57847	3.72083	6.8375	0
229	2	2	1	0	1	0	0	0	0	0	0	0	0	1	1	57	23.6328	100	3.9	0	0	92875.9	27	1.62639	4.59167	7.68264	11.6007	15.6479	0
230	2	4	1	1	1	1	0	0	1	0	0	1	0	0	0	62	24.4956	100	4.4	1	18	85503.5	13	1.58194	2.58264	5.64931	4.84861	6.58819	0
231	2	4	0	0	2	1	0	0	0	0	0	1	0	0	0	59	20.7031	50	3.5	1	26	85422.1	20	1.91458	5.85625	5.85625	9.84444	11.8424	0
232	2	2	0	1	1	0	0	0	0	0	1	0	1	1	0	73	25.9516	100	5.1	1	14	83354.9	20	0.821528	0.821528	4.77917	3.78611	5.775	0
233	2	4	1	1	1	1	0	0	0	0	0	0	1	0	0	68	18.9919	100	4.5	1	29	105700	22	0.854861	1.87014	4.87083	6.79167	8.78403	1
234	2	1	1	1	1	0	1	0	0	0	0	0	1	0	0	59	22.5827	50	4.41667	1	20	82548.1	17	1.78889	2.84931	4.8125	3.81667	6.81944	0
235	2	1	1	1	2	0	1	0	0	0	0	0	1	0	0	70	24.8358	50	4	1	26	94774.1	21	1.83958	1.83958	4.83333	4.84444	7.85208	0
236	2	4	1	1	1	0	1	0	0	0	1	0	1	0	0	62	22.4059	60	4.91667	1	26	91855.4	23	0.7875	1.80208	13.7847	3.79514	7.80139	0
237	2	4	1	1	1	0	1	0	0	0	0	1	0	0	0	56	22.9238	50	4.33333	1	22	90767	21	0.822917	0.822917	4.80556	3.78403	7.79306	0
238	1	4	0	0	2	1	0	0	0	0	0	0	1	0	0	57	25.3902	50	2.86667	1	9	77133.6	16	1.96458	5.93125	5.93125	4.86667	5.85694	0
239	2	4	1	1	2	1	0	0	1	0	1	0	0	0	0	58	27.5134	50	4.11667	1	16	83679.9	16	1.83333	1.83333	4.90069	2.79028	4.80417	0
240	2	4	1	1	1	1	0	0	1	1	1	1	1	0	0	66	21.5225	100	4.05	1	20	87723.1	20	1.87569	2.83472	4.83542	3.85278	5.86319	0
241	1	4	0	0	1	0	0	0	1	0	0	0	0	1	0	48	25.9095	50	3.5	1	24	73593.4	21	2.78125	2.78125	12.7875	5.81944	9.84583	0
242	1	4	1	0	2	0	0	0	1	0	0	0	0	0	0	73	21.5729	100	5.46667	1	19	88845.5	22	1.81319	4.82083	4.82083	5.76181	9.74861	0
243	1	4	0	0	1	1	0	1	0	0	1	1	0	0	0	63	25.2595	200	4.36667	1	20	80784.6	18	1.87014	7.85208	4.85903	4.77153	6.78611	0
244	1	4	1	0	2	0	0	0	1	0	0	0	1	0	0	40	22.2905	50	2.56667	1	21	83563.6	18	1.88611	7.95347	4.88611	3.89722	6.87639	0
245	2	4	0	1	2	0	0	0	0	0	0	0	0	0	0	36	18.5178	50	5.08333	1	16	78995.2	20	0.56	0.55625	8.56806	0.584028	4.60278	0
246	2	2	1	0	2	0	0	0	1	0	0	0	0	1	0	46	21.7188	100	3.86667	1	14	78673.8	15	1.90833	4.90278	4.90278	4.83611	5.87361	0
247	1	4	1	0	1	0	0	0	0	0	1	1	0	0	0	65	24.0238	100	4.35	1	22	72804.1	21	1.5625	2.60347	4.64097	4.57153	8.58958	0
248	2	4	0	1	1	0	0	0	0	0	0	1	0	1	1	27	24.6914	50	4.83333	1	19	90719.7	16	0.884722	0.884722	4.87153	5.82778	7.78264	0
249	2	4	1	0	1	1	0	0	0	0	0	0	1	0	0	66	23.9995	40	2.75	1	16	75757.2	15	4.74097	4.74097	4.74097	3.69722	4.63889	0
250	2	4	1	1	2	1	0	0	0	0	0	1	0	0	0	61	25.3906	20	4.25	1	10	81898.4	13	1.56458	2.60625	4.60208	3.69861	5.54722	0
251	1	4	1	0	1	0	0	0	0	0	0	0	0	1	1	71	20.7008	20	3.16667	1	16	67464.4	12	1.48264	4.85417	4.85417	5.89931	8.16389	0
252	2	4	1	0	1	0	0	0	0	0	0	0	1	0	1	69	22.4913	200	4.16667	0	0	94267	27	1.79792	8.22917	8.36042	14.7958	17.7958	1
253	2	3	0	0	1	0	0	0	0	0	1	0	0	1	1	41	26.6097	100	4.51667	1	13	70370.8	14	6.76042	6.76042	6.76042	4.86042	5.81111	0
254	1	4	1	0	2	1	0	0	0	0	0	0	1	0	0	65	19.3821	50	4.66667	1	16	76292.9	22	1.61111	6.60417	4.60903	3.62986	6.65417	0
255	2	4	1	1	1	0	0	0	0	1	0	0	0	0	1	30	27.7008	20	3.58333	1	7	94200.4	29	7.82014	5.81875	9.79861	6.88958	9.82431	1
256	2	4	0	0	1	1	0	0	0	0	0	0	0	0	0	48	21.5924	50	5.33333	1	20	93583.3	21	0.778472	4.79792	9.80764	6.76042	9.76667	0
257	2	4	0	0	2	1	0	0	0	0	0	0	1	0	0	63	17.4251	100	3.05	1	24	79716.9	20	2.84861	6.96806	4.86042	5.85903	7.85417	0
258	2	4	1	0	2	0	0	0	0	1	0	0	0	0	0	65	20.5761	30	3.81667	1	16	81337.6	16	1.90139	4.82292	4.82292	3.84236	6.84306	0
259	1	1	1	0	2	0	0	0	0	0	1	0	0	0	0	72	24.4444	80	3.75	1	18	76758.6	16	1.82986	4.87153	4.87153	2.84097	5.85	0
260	2	4	1	1	1	0	0	0	0	0	1	1	0	1	1	64	23.4586	50	4.61667	1	22	85817.8	20	1.87778	4.84097	4.84097	3.81389	7.83403	0
261	2	4	1	1	1	0	0	0	0	0	0	0	0	1	0	68	22.2656	50	4.16667	1	34	102210	24	0.604167	2.60417	8.62778	3.63125	8.86736	1
262	2	4	1	0	1	0	0	0	0	0	0	0	1	1	1	63	16.6311	50	4.75	1	24	76283.6	21	4.84236	4.84236	4.84236	6.75903	7.83542	0
263	2	4	0	0	2	0	0	0	0	0	1	0	0	0	0	54	22.719	20	3	1	21	80055.2	17	1.56181	6.53194	4.57847	3.52708	6.49167	0
264	2	4	1	1	2	1	0	0	1	0	1	1	1	0	0	66	23.6128	30	4.91667	1	20	87986	19	2.75208	0.740278	4.73403	4.67292	5.73889	0
265	1	4	1	0	2	0	0	0	1	0	1	1	0	0	0	70	26.9127	50	3.7	1	14	77871.6	13	2.77639	6.80208	4.82292	4.79653	32.8424	0
266	2	4	0	0	2	1	0	0	0	0	0	0	0	0	0	31	16.2222	10	2.86667	1	13	71091.7	14	1.88611	2.90972	4.90278	3.85278	6.90139	0
267	2	4	1	1	2	1	0	0	0	0	0	1	1	0	0	64	20.8117	50	3.73333	1	14	85995.2	14	2.63472	0.591667	4.64931	4.5875	5.59236	0
268	2	1	1	1	1	0	0	0	0	1	0	1	0	0	0	48	22.5827	30	4.26667	1	15	85091.6	14	4.87	4.87292	4.87292	4.80903	5.90556	0
269	1	4	1	0	2	1	0	0	1	0	0	0	0	0	0	51	21.2279	100	3.33333	1	16	81804.4	14	1.64792	4.60833	4.60833	3.62361	6.60903	0
270	1	4	1	0	2	0	0	0	0	0	0	1	1	0	0	46	27.491	20	4	1	20	77351.1	14	1.78542	6.85486	4.90972	3.875	5.87431	0
271	1	2	0	0	1	0	0	0	0	0	0	0	1	1	0	63	23.3564	100	3.83333	1	19	78382.1	21	1.86111	4.86111	4.86111	3.92361	5.83542	0
272	1	2	1	0	1	0	0	0	0	0	0	0	1	1	0	71	19.1512	20	3.06667	0	0	74584	20	1.48611	2.83125	4.90278	3.88264	5.90972	1
273	2	2	1	1	1	1	0	0	0	0	0	0	0	1	0	64	21.8366	50	3.91667	0	0	76145.6	14	1.79722	1.79722	4.80972	2.84653	4.82569	0
274	1	3	1	0	2	0	0	1	1	0	0	0	0	0	0	57	20.8889	20	3.58333	1	8	84555.3	17	1.82847	6.82778	6.82778	3.88264	7.85486	0
275	1	4	1	0	1	1	1	0	0	1	1	0	0	1	1	71	19.8413	50	3	1	11	81650.7	15	1.85208	3.49306	4.84583	4.90694	6.85417	0
276	1	2	1	0	1	0	0	0	0	0	1	0	0	1	0	64	20.8828	10	2.5	1	7	75380	13	1.87569	2.85764	4.91736	3.94236	6.22917	0
277	2	2	1	0	2	0	0	0	0	0	0	0	0	0	0	71	24.2188	80	3	1	10	67724.1	20	1.83125	5.92292	5.92292	2.85347	3.85	0
278	2	4	1	1	2	1	0	0	0	0	1	0	0	0	0	64	25.6382	80	3.71667	1	11	77231.3	13	1.80347	2.80486	4.80764	3.86181	5.81806	0
279	2	4	0	0	1	1	1	0	1	0	0	0	0	0	0	68	19.487	50	2.41667	0	0	75382.1	15	1.86111	6.87431	6.87431	3.89028	6.93681	0
280	2	2	1	1	1	0	0	0	0	0	0	0	0	0	0	50	23.0469	100	3.36667	1	7	81864.1	14	1.825	4.82292	4.82292	2.88403	4.88403	0
281	2	4	0	0	1	0	0	0	0	0	0	0	0	1	0	55	23.3469	50	3.16667	0	0	64664.6	15	0.826389	2.82778	2.82778	3.8625	4.90278	0
282	1	1	1	0	2	1	0	1	0	1	1	1	0	0	0	65	21.0962	30	3.25	1	12	84004.2	17	1.86181	4.86875	4.86875	3.87083	5.84514	0
283	2	3	1	0	2	1	0	0	1	1	0	1	0	0	0	60	25.6837	50	4.11667	1	11	73355	15	1.78472	4.79861	4.79861	2.80208	7.77778	0
284	2	3	0	1	2	0	0	0	0	0	0	0	0	0	0	48	18.9453	50	3.2	0	0	64849.9	11	0.442361	1.44931	2.45556	0.399306	3.46042	0
285	2	4	1	1	1	0	0	0	1	0	0	0	0	1	1	66	23.3135	20	4.25	0	0	67048.7	14	0.784722	2.77222	5.85417	0.809028	2.78403	0
286	2	2	1	1	2	0	0	0	0	1	1	0	1	0	0	76	26.5021	80	4.25	0	0	82972.9	18	0.679861	1.68333	2.57361	0.584722	3.64583	0
287	2	3	1	0	1	0	0	0	0	0	0	0	0	0	0	63	23.4375	80	3.66667	0	0	75050.4	14	1.88472	2.88194	2.88194	3.84931	5.16319	0
288	1	4	0	0	1	1	0	0	1	0	1	0	1	0	0	64	23.3887	50	3.21667	0	0	55714	13	1.82778	5.82014	5.82014	2.85694	3.85069	0
289	2	4	1	1	1	1	0	0	0	0	1	0	1	1	1	68	24.4898	50	4.7	0	0	78721.6	17	1.65417	1.65417	6.67986	2.66875	4.7	0
290	2	3	1	1	2	0	0	0	1	0	0	0	0	0	0	46	24.0055	50	3.96667	0	0	71385.1	11	1.80069	2.80347	4.81389	2.88542	3.90556	0
291	2	4	1	1	2	0	0	0	0	1	0	1	0	0	0	68	19.185	20	3	0	0	67899.8	14	1.83125	1.83125	6.8125	1.88472	6.8125	0
292	2	4	1	0	2	0	0	0	0	0	0	0	1	0	0	64	18.5901	30	3.28333	0	0	63503.8	14	2.80556	4.80556	1.81875	2.84028	4.88819	0
293	1	4	0	0	1	0	0	0	0	0	1	0	0	1	0	65	25.3266	50	2.75	0	0	66839.6	12	1.62361	4.62014	4.62014	3.71944	4.96875	0
294	1	4	1	0	2	0	0	0	0	0	0	1	1	0	0	73	18.6144	50	3.63333	0	0	64412	18	0.466667	2.45347	5.45278	3.525	6.52153	1
295	2	4	1	1	1	0	0	0	1	0	0	0	1	0	0	67	23.7954	30	4	0	0	74782.6	14	0.776389	1.77708	2.79097	1.84375	2.87639	0
296	2	3	0	0	2	0	1	0	0	0	0	0	0	0	0	50	23.0469	50	2.86667	1	13	73680.8	26	1.85417	4.85069	2.87361	3.90833	5.86806	0
297	2	4	1	1	1	1	0	0	0	0	1	1	0	1	0	55	21.436	50	4.75	0	0	80820.6	17	1.5375	2.625	5.54375	2.55486	3.60139	0
298	1	1	1	0	1	0	0	1	0	1	1	1	0	0	1	78	28.9062	50	4.05	0	0	70682.6	15	1.79861	5.89653	5.89653	3.84931	5.86181	0
299	2	2	0	0	2	0	0	0	0	1	0	0	0	0	0	59	22.2222	30	3	0	0	60949.2	13	2.94653	6.91667	6.91667	2.85903	6.91667	0
300	2	4	0	1	2	1	0	0	1	1	0	1	0	0	0	59	22.8928	50	3.5	0	0	78566.9	13	1.71875	1.71875	7.68403	2.70833	4.74514	0
301	2	1	1	1	2	0	0	0	1	0	0	0	0	0	0	57	22.9854	50	4	0	0	93312.1	14	1.58472	1.58472	4.67986	2.6	3.58264	0
302	2	3	1	1	1	0	0	0	1	0	1	0	1	1	1	71	22.231	30	4.08333	0	0	77574.6	17	1.85486	1.85486	2.82778	2.82917	5.15625	0
303	2	4	0	0	1	0	0	0	0	0	0	0	0	0	0	58	24.3375	30	3.05	0	0	60823.2	15	0.8125	2.85417	2.85417	2.79931	5.84514	0
304	2	2	1	0	1	0	0	0	1	0	0	0	0	0	0	61	30.0408	50	3.46667	0	0	85601.5	28	1.9375	6.14236	2.88264	13.1729	17.0576	1
305	2	3	0	1	2	0	0	0	0	0	0	0	0	0	0	64	18.3951	20	3.41667	0	0	65361.7	10	0.888889	1.80556	3.80556	0.834028	3.88889	0
306	2	2	1	0	1	0	0	0	0	0	0	0	1	0	0	70	20.3131	50	3.86667	0	0	80341	18	1.70833	1.70833	2.625	2.63611	3.67708	0
307	1	4	1	0	1	0	0	0	0	0	0	0	0	0	0	65	23.03	30	3.83333	0	0	70693.5	19	0.875	10.875	1.79167	6.80972	7.83472	1
308	2	4	1	1	1	1	1	1	1	0	1	0	0	0	0	77	26.7578	100	4	0	0	66569	14	1.59444	0.222222	5.60139	2.63472	6.70625	1
309	1	4	1	0	1	1	0	0	0	1	1	1	1	1	0	70	23.2434	20	3.16667	0	0	66712.2	14	1.44236	4.42569	4.42569	4.45903	6.69444	0
310	1	4	0	0	2	0	0	0	0	0	0	0	1	0	0	65	26.0146	50	3.91667	0	0	63474.1	10	1.52153	4.52431	6.52153	3.56597	5.65	1
311	2	4	1	1	1	0	0	0	0	0	1	0	0	0	0	73	19.8141	50	3.53333	0	0	69514.1	10	1.84028	4.83819	4.83819	3.84861	5.91319	0
312	1	3	1	0	2	0	0	0	0	0	0	0	0	0	0	61	19.5312	20	2.66667	0	0	54782.5	18	1.80139	5.86389	5.86389	2.76875	4.81458	0
313	1	4	0	0	2	1	0	0	1	0	0	0	0	0	0	50	29.1363	20	3.31667	0	0	56989.7	12	1.63194	2.67431	2.67431	2.58889	4.86944	0
314	1	1	0	0	2	0	0	0	0	0	0	0	0	0	0	65	22.806	30	3.5	0	0	74656.1	18	1.13681	1.14583	2.56944	0.879861	2.87014	0
315	1	4	0	0	2	0	0	0	0	0	0	0	0	0	0	62	20.5442	20	3.6	1	13	52069.2	12	1.79097	4.82847	4.82847	3.81111	5.80833	0
316	2	4	0	1	1	1	0	0	0	0	0	0	0	0	0	46	17.7154	20	4.25	0	0	74635.5	9	1.70278	2.66181	5.65625	2.69375	3.69444	0
317	2	4	1	0	2	0	0	0	0	1	1	0	0	0	0	65	19.2277	5	3.75	0	0	72143.9	14	1.93611	5.91667	2.91667	2.90069	5.15486	0
318	1	4	1	0	1	0	0	0	0	0	0	0	0	0	0	71	19.2837	20	3.5	0	0	68975.9	18	1.79167	1.79167	2.79167	1.68958	3.69306	0
319	2	4	1	0	1	0	0	0	0	0	1	0	0	0	0	64	23.03	30	3.16667	0	0	64193	19	0.6875	0.770833	2.79444	7.6375	8.67361	0
320	1	4	1	0	1	1	0	0	1	0	1	0	1	1	0	72	26.1719	20	2.66667	1	7	64133.5	11	1.74861	5.73542	3.73819	3.78403	5.10417	1
321	2	4	1	1	1	1	0	0	1	1	1	0	0	0	0	57	25.0399	50	3.66667	0	0	77191.6	15	1.82708	2.91111	4.82778	2.85486	4.98333	0
322	2	1	1	1	2	0	0	0	1	1	0	1	0	0	0	65	24.7768	100	4.66667	0	0	84092.2	19	1.60208	2.56319	12.5882	6.56806	10.6014	1
323	2	4	1	1	2	1	0	0	0	0	0	0	1	0	0	70	20.83	30	4.83333	1	13	90919.5	19	1.75417	2.77708	6.74097	2.70764	4.89722	0
324	2	1	1	0	1	0	0	0	0	1	0	0	1	0	0	58	23.0104	50	3.96667	0	0	64601.4	14	1.79861	4.83056	4.83056	3.83611	5.82778	0
325	1	4	1	0	1	0	0	0	0	1	1	0	0	0	0	66	24.5578	50	3.25	0	0	71615.6	17	0.800694	5.80833	1.80139	1.84375	3.81042	1
326	1	2	0	0	1	0	1	1	0	0	0	0	1	1	0	61	20.2848	30	3.41667	0	0	68716.9	14	1.85903	5.85764	2.82292	3.83889	5.91875	0
327	2	3	0	0	2	1	0	0	0	0	0	0	0	0	0	45	23.2422	50	3.3	0	0	79699.4	14	1.71458	5.78611	5.78611	3.79236	5.73542	0
328	1	4	1	0	1	0	0	0	0	0	0	0	0	1	1	57	30.863	20	4.58333	1	12	68235.1	14	2.35278	3.37222	5.39861	5.42014	6.44931	0
329	2	4	1	1	1	0	0	0	0	0	0	0	1	0	0	70	28.6048	100	3.91667	0	0	83540	20	1.79375	2.79167	2.79167	2.85278	5.90347	0
330	1	4	1	0	1	1	0	0	0	0	0	0	0	1	0	63	20.7612	80	6	1	44	83382	30	1.80486	3.92778	14.7882	17.1194	19.7528	1
331	2	4	1	1	1	0	0	0	0	0	1	0	1	0	0	72	21.5019	50	3.55	0	0	71534.4	12	1.4875	2.51875	4.51806	2.50556	4.56181	0
332	1	2	1	0	2	0	1	0	0	0	0	0	0	0	0	57	21.7784	30	2.66667	0	0	72617.6	15	2.67917	4.64514	4.64514	3.67431	5.71944	0
333	1	3	1	0	2	0	0	0	1	0	1	0	0	0	0	51	26.3465	50	5.06667	0	0	59620.1	16	1.80069	2.80208	2.80208	4.775	10.8264	1
334	1	4	1	0	1	0	0	0	0	0	0	0	0	0	0	53	24.2123	50	5.56667	1	13	65759.9	13	0.838194	4.84097	4.71875	3.725	4.76042	0
335	1	3	1	0	1	0	0	0	0	0	0	1	1	0	1	52	22.8928	100	2.91667	0	0	67090.1	17	0.620833	2.70278	5.73056	9.65139	13.6104	1
336	1	4	0	1	1	1	0	0	0	0	0	0	0	0	0	65	26.5731	30	4.58333	0	0	72590.3	11	1.49444	2.49583	4.49722	2.50556	4.58819	0
337	2	2	0	0	1	0	0	0	0	0	0	1	0	1	0	66	19.8141	30	3.16667	1	11	67918.2	14	1.68958	7.7375	7.7375	4.75625	5.73819	0
338	1	2	1	0	1	1	1	1	0	0	0	0	0	1	0	78	20.5078	600	6.05	0	0	96038.8	21	4.82014	4.82014	8.78264	5.74375	8.78333	0
339	1	4	1	0	1	0	0	0	0	0	0	0	0	0	0	66	24.2215	30	3.6	1	12	67877.4	12	1.10486	1.94028	1.94028	1.86806	4.84861	0
340	1	4	1	0	2	1	0	0	1	0	0	0	0	0	0	71	28.6215	100	3.8	0	0	64261.7	15	1.81944	4.83611	2.81597	4.78056	6.74931	0
341	2	3	0	0	2	0	0	0	0	0	1	0	1	0	0	67	25.1039	50	2.41667	1	12	59986.5	9	1.92083	2.92083	1.92083	2.91597	4.86319	0
342	2	2	0	0	2	0	0	0	1	0	0	0	0	0	0	67	25.6821	80	3.25	0	0	64699.5	14	0.879861	5.88333	1.89583	2.92361	3.86597	0
343	1	4	1	0	1	1	1	1	0	0	0	0	0	0	0	69	22.2291	80	3.83333	0	0	62855	15	1.50833	7.51667	4.49167	3.58681	5.56667	0
344	2	1	1	0	1	0	0	0	0	0	1	0	0	0	0	64	23.5294	50	3.53333	1	14	65533.8	16	0.892361	4.79861	4.92222	5.82431	7.85208	1
345	1	3	1	0	2	0	0	0	1	0	0	0	0	0	0	54	20.0288	50	3.5	1	17	75968.1	17	1.82292	4.85208	4.85208	3.9	5.8625	1
346	1	2	1	0	2	0	0	0	0	0	0	0	0	0	0	63	16.8242	50	2.76667	0	0	66065.3	13	1.96181	5.85417	5.85417	3.93264	5.85278	0
347	2	4	0	0	2	0	0	0	0	0	0	0	0	0	0	56	21.9899	30	3.01667	1	8	66022.6	10	0.989583	2.95972	2.95972	1.88333	2.85	0
348	2	4	1	1	1	0	0	0	0	0	1	0	0	0	0	53	28.5633	100	6.46667	1	26	81307	16	2.54306	8.6375	8.6375	8.85139	9.54097	1
349	1	4	0	0	2	0	0	0	0	0	0	0	0	0	0	56	20.7031	20	3.16667	0	0	61400.5	10	0.906944	4.83958	1.82708	2.76458	4.77778	0
350	1	1	1	0	2	0	0	0	0	0	0	0	0	0	0	65	20.3954	50	3.86667	0	0	50891.2	10	1.57708	4.75694	4.75694	3.61042	5.59861	0
351	2	2	0	0	2	0	0	0	0	1	0	0	0	0	0	59	24.4444	20	3.25	1	6	64913.9	13	0.824306	5.9375	2.95417	2.89722	7.48264	0
352	1	2	1	0	1	1	0	0	0	0	0	0	0	1	0	49	29.0548	50	2.95	1	7	72138	16	1.44028	9.42639	6.41944	3.45903	6.49167	0
353	2	4	0	1	1	1	0	0	0	0	0	1	0	0	0	67	24.0238	20	2.98333	0	0	74989.7	15	1.69444	2.65972	5.64931	2.68125	5.68056	0
354	2	2	0	0	2	0	0	0	0	1	1	0	0	0	0	54	27.0051	20	3.65	1	9	74957.2	20	0.934028	2.85556	1.875	9.85069	11.8243	0
355	1	4	1	0	2	0	0	0	1	0	0	0	0	0	0	69	24.653	30	3.68333	0	0	61971.6	12	0.7875	2.80069	1.81597	3.85347	4.83542	0
356	2	1	1	0	2	0	0	0	1	0	0	0	0	0	0	68	20.2848	50	3.33333	0	0	61745.3	12	0.631944	2.58472	1.58125	2.90903	4.54444	0
357	2	2	1	1	1	0	1	1	0	0	0	0	0	0	0	64	24.7721	200	6.98333	0	0	80991	7	0.598611	1.52708	2.53403	2.53056	3.47917	0
358	2	4	1	0	1	0	0	0	0	0	0	0	0	0	0	61	25.0657	50	3.53333	1	10	58962.5	11	1.87778	2.87083	2.87083	2.90903	5.8375	0
359	1	4	0	0	2	0	0	0	0	0	1	0	0	0	0	61	21.3675	20	2.58333	1	6	62668.4	12	1.93333	2.96181	2.96181	5.83819	6.87222	0
360	2	4	1	0	2	1	0	0	1	1	1	0	0	0	0	64	26.9357	50	3.5	0	0	60178.7	10	1.57222	4.56181	2.64792	2.58264	4.62153	0
361	1	2	1	0	1	0	0	0	0	1	0	0	0	1	1	61	26.5731	30	3.21667	0	0	60107.3	11	1.91319	4.87986	4.87986	2.94375	3.8625	0
362	1	4	1	0	1	0	0	0	0	0	0	0	1	0	0	78	21.2585	20	2.53333	0	0	61373.6	11	0.5625	1.50972	5.49931	2.46319	6.45972	0
363	2	4	1	0	1	1	0	0	0	0	0	1	0	1	0	58	23.4236	30	2.53333	1	10	60498.7	11	1.70486	5.69097	3.23889	4.73681	5.73611	0
364	2	4	1	0	2	0	0	0	0	0	1	0	1	0	0	77	23.2166	30	3.61667	1	8	69941	11	0.830556	1.79722	1.79722	1.69792	5.76875	0
365	2	3	1	0	2	0	1	1	1	0	0	0	1	0	0	57	20.4491	20	2.33333	0	0	59517.7	9	1.62083	5.61458	5.61458	2.69167	5.66667	0
366	2	1	0	1	2	0	0	0	0	0	0	1	0	0	0	62	21.3623	20	4.5	1	8	65820	7	0.746528	1.79375	3.85278	2.73611	3.80208	0
367	2	3	0	1	1	0	0	0	0	0	0	0	0	0	0	58	21.5329	50	4.58333	0	0	76235.6	10	1.80764	2.80972	4.87361	2.9	3.80417	0
368	1	4	1	0	1	1	0	0	0	0	0	0	1	1	0	78	27.6817	350	6.25	0	0	73017.6	13	1.70903	3.76042	5.70833	2.81806	4.72083	0
369	1	4	1	0	1	0	1	0	0	0	0	0	1	1	0	63	17.5941	10	3.33333	1	12	75631.1	12	1.85	2.87431	7.83542	4.87083	5.83958	0
370	2	3	0	1	1	0	0	0	0	0	0	0	1	1	0	60	24.8016	50	3.16667	0	0	62566.8	10	1.69444	2.70139	4.60208	2.6	2.60139	1
371	1	4	0	0	1	0	0	0	0	0	0	0	0	0	0	59	24.2215	20	2.83333	0	0	63624.5	9	2.90347	4.82708	4.82708	2.84444	3.86944	0
372	2	4	0	0	1	0	0	0	1	0	1	0	1	1	0	70	21.9671	20	3.63333	0	0	71420.5	14	2.84306	5.68472	5.68472	2.70694	4.70069	0
373	2	2	1	0	1	1	0	0	1	0	0	0	1	1	0	66	21.7784	100	4.16667	0	0	81534.3	13	1.64236	2.75417	4.75764	2.62153	6.60903	0
374	1	3	1	0	2	0	1	0	0	0	0	0	1	0	0	50	21.6413	20	2.66667	1	8	68867	9	1.87708	4.86736	4.86736	3.88194	5.21528	0
375	1	2	1	0	1	0	0	0	0	0	0	0	0	0	1	41	28.7347	50	3.6	0	0	78980	21	3.00625	6.84028	6.84028	6.96528	8.88958	1
376	2	2	1	1	1	1	0	0	0	0	1	0	1	1	0	65	23.8751	50	3.75	1	12	70133.9	15	1.83333	2.82917	4.80694	2.84236	4.85972	0
377	1	2	0	0	2	0	1	1	0	1	0	0	0	0	0	50	26.8962	30	3.66667	0	0	69707.6	17	1.81389	4.88889	7.84236	5.86319	7.83403	0
378	2	2	1	0	2	0	0	0	0	1	0	0	0	0	0	70	21.5045	50	4.08333	0	0	90047.8	19	1.62222	2.64028	7.55417	5.54583	7.53403	0
379	2	4	1	0	1	1	1	1	0	1	1	0	1	0	0	61	22.2291	100	5.31667	1	20	99473.4	19	2.64583	2.64583	2.64583	5.61736	8.63194	0
380	1	2	1	0	2	0	0	0	1	0	0	0	1	0	0	49	26.6193	50	4.2	1	12	103330	17	2.94028	2.94028	5.88611	4.87153	5.83056	0
381	2	4	1	1	1	0	1	1	0	0	0	0	0	1	0	61	23.5883	50	5.25	0	0	87222.6	11	1.60417	1.60417	2.58333	0.584028	4.625	0
382	1	4	1	0	2	1	0	1	0	0	1	0	1	0	0	66	23.5883	30	2.66667	0	0	85481.7	15	2.56389	5.59722	2.56389	2.64028	3.58056	0
383	2	4	1	1	2	1	0	0	0	0	0	0	1	0	0	60	23.1911	30	4.91667	0	0	73464.2	7	0.594444	1.57847	4.57639	0.655556	1.69792	0
384	2	4	1	0	2	0	0	0	0	0	0	1	0	0	0	68	26.1427	100	2.91667	0	0	69265.1	14	1.86736	4.89236	2.86736	3.86458	4.88333	0
385	2	4	1	1	1	0	0	0	0	0	1	0	1	1	1	70	23.7954	50	4.61667	1	22	87506.8	18	1.80486	4.77986	11.8181	3.8	3.79236	1
386	2	4	1	1	1	1	0	0	0	0	1	0	1	1	1	59	25.5296	30	4.35	0	0	70150.5	10	1.47917	2.63194	4.45486	2.525	4.47569	0
387	1	4	1	0	1	1	0	0	0	0	1	0	1	1	1	72	22.7903	30	2.91667	0	0	62275.2	11	1.87153	4.99931	4.99931	3.87778	4.92917	0
388	1	4	1	0	1	0	1	1	0	0	0	0	0	0	0	63	19.1953	30	2.36667	1	6	66200.9	8	1.92361	2.90139	4.86667	2.90347	3.8875	0
389	2	4	0	1	1	1	0	0	0	0	1	0	0	0	0	76	27.9421	100	5.41667	0	0	81618.8	15	1.26667	2.25694	3.24931	2.29653	4.25	0
390	2	4	1	0	1	1	0	1	0	0	0	0	1	0	0	76	22.3214	20	3.7	1	9	85979.7	12	1.81667	2.8125	4.81111	1.79792	5.85139	0
391	2	3	1	0	2	1	0	0	1	0	0	0	1	0	0	64	27.0552	30	3.41667	0	0	74083.2	10	1.83403	2.82847	2.82847	1.86111	5.8625	0
392	2	4	1	1	1	1	0	1	0	0	0	0	0	0	0	56	22.8223	20	4	0	0	74401.7	14	1.8	3.09653	4.8125	1.86736	5.84444	0
393	1	4	1	0	1	0	1	1	0	0	0	0	0	0	0	67	26.0407	20	3.55	1	11	80860.3	8	1.83472	2.825	5.82153	2.92083	4.9375	0
394	2	4	0	0	1	1	0	0	1	0	1	0	1	1	0	68	27.7767	50	4.73333	0	0	65210.8	9	1.77014	2.83472	5.92431	3.9	5.78889	0
395	1	4	1	0	2	0	0	0	1	0	0	0	0	0	0	71	21.875	50	2.41667	0	0	75287.9	13	1.95694	2.96736	5.93403	1.92361	4.89653	0
396	1	4	1	0	1	0	0	0	0	0	0	0	0	1	0	56	19.1406	60	3.83333	1	12	52269.2	14	1.68611	4.65694	4.65694	4.67639	5.6875	0
397	2	4	0	0	1	1	0	0	1	0	0	0	0	0	0	64	22.1003	20	2.33333	1	14	65427.8	13	1.49653	4.46667	4.46667	3.44167	7.41319	0
398	2	2	1	0	2	1	0	0	0	1	1	0	0	0	0	57	21.0962	30	5.83333	1	29	99559.5	18	1.75694	4.80139	4.80139	6.80972	9.76667	1
399	2	4	1	0	2	1	1	0	0	0	0	0	0	0	0	75	21.4031	50	3.85	0	0	88565.4	14	4.81042	4.81042	4.81042	4.83958	5.79514	0
400	2	1	1	1	2	0	0	0	0	0	0	1	0	0	0	59	20.7008	30	4.7	0	0	70749.8	12	0.853472	2.80347	4.80764	3.85417	2.78125	0
401	2	4	1	0	2	1	0	0	0	0	0	0	0	0	0	68	21.0938	30	3.75	1	18	61578.5	12	1.94583	5.89236	5.89236	4.92986	8.82847	0
402	1	4	0	0	2	0	0	0	1	0	0	0	0	0	0	66	21.5045	30	4.06667	1	14	51148.8	13	2.90764	2.90764	4.81736	4.04722	5.87083	0
403	2	4	1	0	2	1	1	0	1	0	0	0	0	0	0	51	19.1327	30	3.75	1	8	72909.3	12	1.60486	2.60764	3.69097	1.63472	3.66528	0
404	2	4	1	0	1	0	1	0	0	0	0	0	1	1	0	68	22.4913	200	4.83333	0	0	60463.1	8	0.756944	0.756944	4.63194	1.67292	3.69722	0
405	2	4	1	1	1	1	0	0	0	0	0	0	1	1	1	71	23.0857	50	4.83333	1	14	74704.9	15	1.90278	2.75694	4.89653	5.87917	6.78264	0
406	2	2	1	1	1	1	0	0	1	0	1	0	0	0	0	59	24.3974	50	5.25	1	17	84261.6	15	1.74653	2.82292	5.75	0.813194	3.78056	0
407	2	1	1	0	2	1	0	0	1	1	1	1	1	0	0	64	25.5367	30	3.06667	1	16	87507.6	20	1.60972	2.60139	5.58958	2.62708	5.60556	0
408	2	4	1	0	1	1	0	0	1	0	0	0	1	0	0	72	19.1327	50	4.66667	0	0	84764	14	1.90972	2.90972	8.78056	3.81944	4.78681	1
409	2	3	1	0	2	0	0	0	0	0	1	1	0	0	0	60	22.4766	20	3.75	1	10	74518.7	12	1.63889	2.65833	5.63264	2.63889	4.67222	0
410	1	4	1	0	2	1	1	0	0	1	0	1	1	0	0	72	24.6094	30	3.66667	1	12	94191.4	11	1.83819	2.88333	5.89722	1.84861	2.83681	0
411	2	3	1	0	2	1	0	0	0	0	0	1	0	0	0	57	21.7555	50	4.33333	1	39	120187	23	1.57639	2.57986	5.57083	12.641	13.6292	1
412	2	4	1	1	1	1	0	0	0	0	0	0	1	0	0	66	21.3382	30	3.16667	1	12	64370.7	15	1.73611	2.70278	6.67639	3.65972	5.73542	0
413	2	2	1	1	1	0	1	1	0	0	0	0	1	1	0	65	17.9982	30	4.91667	0	0	113958	21	1.6625	2.66736	8.65764	13.7688	17.6611	1
414	1	3	1	0	1	1	0	0	0	1	0	0	1	0	0	72	22.1453	50	4.16667	1	10	80397.8	12	2.60972	5.61875	5.61875	2.64722	3.66667	0
415	1	4	1	0	1	1	0	0	0	0	1	1	0	1	0	60	24.8016	50	3.91667	1	14	60675.2	12	1.82014	5.82222	3.80556	5.90417	6.87708	0
416	2	1	1	0	1	1	0	0	0	0	1	0	1	0	0	68	21.9098	50	4	1	12	71454.1	10	1.85972	1.85972	6.82639	2.86667	4.87222	0
417	2	4	0	1	1	1	0	0	0	0	0	0	1	0	0	76	26.7755	150	7.36667	1	15	81217.8	11	1.73403	2.65139	5.66319	3.68333	5.67222	0
418	1	4	1	0	2	1	0	0	0	0	0	1	1	0	0	65	22.9803	10	3.45	1	12	49327.3	12	1.85069	4.82292	4.82292	3.89167	5.88681	0
419	2	4	0	1	2	0	0	0	1	0	1	0	0	0	0	68	25.5556	50	4.91667	1	18	64951.4	14	0.500694	4.49653	4.49653	2.51528	6.52986	0
420	2	3	1	0	1	1	0	0	1	0	0	0	1	0	0	66	23.3844	50	3.28333	1	31	80617.4	19	1.85694	2.93264	10.8299	13.9097	14.8722	1
421	2	4	0	1	1	1	0	0	0	0	0	0	1	1	0	49	22.7204	100	4.35	1	12	70078.4	20	0.720833	2.77222	4.72083	2.74028	4.79444	0
422	2	4	1	1	2	1	0	0	1	0	1	0	1	0	0	67	21.2084	50	4.16667	1	6	78977.3	21	0.400694	4.38264	4.38264	4.49097	6.42222	0
423	2	2	1	0	1	0	0	0	0	0	0	0	0	0	0	65	21.3039	100	4.83333	0	0	84912.9	18	2.74722	5.74236	8.76944	2.83403	7.77153	1
424	2	2	0	0	2	0	0	0	1	0	0	0	0	0	0	51	25.6312	20	3	0	0	63093.4	13	2.83333	2.83333	8.875	3.85764	5.92153	0
425	2	4	0	0	2	0	0	0	0	0	1	1	1	0	0	79	24.2382	50	3.83333	1	17	76867.6	20	1.77431	1.77431	5.75833	2.71597	6.69236	0
426	1	2	1	0	1	0	0	0	0	1	1	0	0	0	0	74	21.4844	80	3.91667	0	0	77913.3	20	2.80694	5.83333	11.8361	2.92639	6.03403	0
427	2	4	1	0	1	0	0	0	0	1	1	0	0	0	0	63	21.0938	100	4.66667	1	20	69353.1	17	0.803472	2.79028	7.79028	3.84167	8.78403	1
428	1	1	1	0	1	0	0	0	0	0	0	0	1	0	0	75	23.2446	50	4.75	1	11	68695.9	19	4.88958	5.81111	5.81111	4.82847	5.87639	0
429	2	2	1	0	1	1	0	0	0	0	1	1	0	1	0	75	20.0773	100	3.83333	0	0	70764	15	1.77986	2.81181	4.79722	5.09167	7.82153	0
430	2	1	1	0	1	0	0	0	0	1	0	1	0	0	0	61	28.3266	50	4	1	14	68708.1	12	1.78681	4.78819	4.78819	2.80764	3.85139	0
431	2	1	1	0	1	0	0	0	0	0	0	0	1	0	0	44	21.4109	120	4.38333	1	24	69437	16	1.85347	6.78056	4.84861	4.84792	6.80833	0
432	1	2	1	0	1	0	0	0	0	1	0	1	1	0	0	55	24.7221	25	5.83333	0	0	66408.1	17	1.75972	6.80625	4.8	4.72431	8.72986	0
433	1	4	0	0	2	0	0	0	1	1	1	1	1	0	0	65	25.5367	80	5	0	0	72115.7	18	2.76944	11.7493	11.7493	2.7875	6.13125	0
434	2	4	0	1	1	0	0	0	0	0	0	0	0	1	1	61	23.939	200	5.25	0	0	67403.8	13	1.76806	1.76806	4.77847	2.74444	5.7375	0
435	2	4	1	1	1	0	0	0	0	0	0	0	0	0	1	62	20.6852	50	4.33333	1	18	62869.5	14	2.88194	4.77222	4.77222	4.7375	5.87292	0
436	1	3	0	0	2	0	0	0	1	0	1	0	0	0	0	42	22.7615	50	4	1	16	66022	14	1.79097	4.77431	2.77778	4.83472	8.76181	0
437	1	3	0	0	2	0	1	0	0	0	0	0	0	0	0	64	19.9594	70	4.08333	1	22	68238.9	21	2.65764	5.59444	5.59444	9.62847	10.6229	0
438	2	2	1	0	1	0	1	0	0	0	0	1	0	0	0	60	22.4712	100	4.16667	1	15	69399.2	15	1.84028	5.82847	5.82847	3.81944	6.87083	0
439	2	1	1	0	2	0	0	0	0	0	1	0	1	1	0	80	25.3333	100	4	0	0	70403.5	21	5.80347	8.80833	5.80347	6.82014	7.87431	0
440	2	2	0	0	2	1	1	1	1	0	0	0	0	0	0	50	24.5603	200	5.66667	0	0	77740.7	17	1.75764	2.72986	6.72569	3.78472	6.74236	0
441	2	3	0	0	1	0	1	0	0	1	0	0	1	0	0	68	25.2363	100	4.15	1	23	72235.8	15	1.83056	1.83056	4.85903	3.81736	8.76042	1
442	2	2	1	0	1	0	0	0	0	1	0	1	0	1	1	50	29.7609	100	4.41667	1	23	77392.6	16	2.79375	10.8146	4.7875	4.83958	7.81319	0
443	2	2	0	1	1	0	0	0	0	0	0	1	0	0	0	42	25.2595	200	6.48333	1	10	72483.5	15	1.72222	4.67917	4.67917	4.69028	6.72431	1
444	1	2	1	0	1	0	1	0	0	0	0	0	1	1	0	40	16.2278	100	5.26667	1	17	82434.6	20	2.49792	2.49792	4.49792	4.57431	6.56042	0
445	2	1	1	0	1	0	0	0	0	0	0	1	0	1	1	65	27.8852	50	4.58333	1	8	67289.1	14	1.76736	1.76736	5.81875	6.85347	8.73542	0
446	2	2	0	1	1	0	0	0	0	0	0	0	1	0	0	60	30.1038	100	6.41667	1	27	85443.1	23	1.69028	5.69722	5.69722	2.76736	4.74444	0
447	2	3	1	1	1	1	0	0	0	0	0	0	1	1	1	61	21.2953	150	7.15	1	34	89379.5	22	2.65972	4.66528	5.77847	6.69861	8.775	0
448	1	2	1	0	1	1	0	0	0	0	1	0	0	1	0	62	25.4581	80	3.83333	1	23	71816.3	18	1.80972	4.85556	10.8465	4.78403	7.78611	0
449	2	3	0	0	2	0	0	0	0	0	0	0	1	0	0	27	19.5717	100	4.83333	1	16	68728.6	12	0.760417	6.75	6.76736	4.84167	6.76111	0
450	2	4	0	0	2	1	1	0	0	0	0	0	1	0	0	54	19.8141	100	3.9	0	0	77646	15	1.80833	1.80833	4.79514	4.79861	7.81181	0
451	1	1	1	0	1	0	0	0	0	0	0	0	1	0	0	49	21.1553	100	4.83333	0	0	64181.9	14	2.58333	3.60972	3.60972	3.58333	5.54236	0
452	2	1	0	1	1	0	0	0	0	0	0	0	0	0	0	57	21.7181	30	3.08333	1	17	68901.9	17	2.82778	1.82431	10.8389	3.33542	8.87083	1
453	2	3	1	1	1	1	0	0	0	0	0	1	0	0	0	63	23.3234	150	5.16667	1	19	79040.6	22	2.74861	1.74514	12.7667	2.81181	5.94028	0
454	2	4	0	0	1	0	0	0	0	0	0	0	1	1	0	72	21.7181	50	3.11667	0	0	68404	14	2.85694	5.88889	8.82222	3.85139	5.87292	0
455	1	2	0	0	2	0	1	0	0	0	0	0	1	0	0	47	19.563	30	4.26667	0	0	74868.1	26	13.8	8.75694	15.7993	13.8007	15.7993	0
